# Supplementary material for: Forensic odontology: Assessing bite wounds to determine the role of teeth in piscivorous fishes
Source: Integr Org Biol. 2022 Mar 12;4(1):obac011. doi: 10.1093/iob/obac011 (PMC9053946; doi:10.1093/iob/obac011)
Supplement: obac011_Supplemental_Files [file obac011_supplemental_files.zip]

Archive with 2 entries (2 files):
- Figure_Caption.docx
- Supplemental Material.docx
